# Supplementary material for: Sodium hexachloroplatinate (IV) induces concentration- and time-dependent depolarization and cytotoxicity in HEI-OC1 auditory cells
Source: PLoS One. 2026 Jul 22;21(7):e0354369. doi: 10.1371/journal.pone.0354369 (PMC13390847; doi:10.1371/journal.pone.0354369)
Supplement: S1 Data — Minimal underlying dataset for all statistical analyses. Individual resting membrane potential (RMP), whole-cell membrane capacitance (Cslow), and resazurin assay measurements used in the statistical analyses presented in the manuscript. (XLSX) [file pone.0354369.s001.xlsx]

## Sheet: RMP (mV)_RawData
	Raw individual resting membrane potential (RMP) measurements (mV) recorded from HEI-OC1 cells under control conditions and after exposure to Na₂[PtCl₆] (8, 10, and 12 ng/µL) for 24 h and 48 h. Data were used to generate Figures 1 and 2.
						Incubation time: 24 h								Incubation time: 48 h
						Control		8 ng/µL		10 ng/µL		12 ng/µL		Control		8 ng/µL		10 ng/µL		12 ng/µL
					1	-33.607		-25.871		-23.209		-14.608		-52.086		-10.848		-14.122		-7.9304
					2	-42.822		-23.986		-22.441		-19.504		-42.656		-16.392		-18.757		-7.9148
					3	-44.388		-24.49		-20.505		-24.744		-43.65		-15.785		-10.736		-8.0103
					4	-57.318		-21.348		-16.283		-17.455		-46.968		-13.292		-13.082		-9.3067
					5	-47.214		-24.816		-15.135		-17.106		-42.939		-18.858		-11.924		-9.6147
					6	-53.191		-32.148		-13.444		-18.309		-30		-18.996		-10.37		-5.762
					7	-47.297		-31.275		-16.768		-17.175		-51.024		-13.907		-11.353		-5.15
					8	-31.693		-30.737		-26.422		-21.686		-45.381		-19.103		-9.403		-3.5768
					9	-47.087		-30.584		-18.661		-19.144		-30		-18.561		-12.128		-9.6097
					10	-44.336		-29.572		-26.524		-14.66		-35.069		-14.681		-11.038		-8.094
					11	-40.705		-26.505		-26.42		-13.224		-30.475		-15.943		-14.172		-9.5648
					12	-32.612		-24.021		-13.204				-41.407		-17.663		-14.287
					13	-44.528		-23.803		-14.099				-51.254		-17.582		-14.287
					14	-48.184		-20.803		-13.545				-33.133		-14.789		-18.171
					15	-51.304		-33.756		-15.35						-14.252		-15.204
					16	-48.327		-27.472		-14.103						-18.332		-14.356
					17	-35.432		-20.568		-17.479						-14.695		-13.112
					18	-30.061				-22.07						-10.392		-14.811
					19													-10.198

## Sheet: Cslow (pF)_RawData
	Raw individual whole-cell membrane capacitance (Cm, pF) measurements obtained from untreated control HEI-OC1 cells and cells exposed to Na₂[PtCl₆] (8, 10, and 12 ng/µL) for 24 h and 48 h. Data support the membrane capacitance results reported in the Results section and summarized in S1 Data.
						Incubation time: 24 h								Incubation time: 48 h
						Control		8 ng/µL		10 ng/µL		12 ng/µL		Control		8 ng/µL		10 ng/µL		12 ng/µL
					1	13.7		11.92		50		14.76		1.07		7.586		17.89		14.76
					2	14.46		11.77		10.78		26.92		14.08		13.43		50		14.73
					3	14.36		11.39		10.84		26.92		14.08		8.866		17.72		20.27
					4	10.1		11.34		10.37		17.83		14.08		8.908		43.78		20.27
					5	10.16		11.22		10.08		17.83		14.08		8.908		43.78		50
					6	9.78		11.03		10.08		17.83		9.809		8.908		49.34		14.76
					7	10.28		11.03		9.344		17.83		9.809		8.755		43.44		14.76
					8	10.2		11.03		9.229		10.64		9.809		8.748		42.94		14.76
					9	7.363		11.03		9.333		13.98		9.809		8.769		14.17		24.3
					10	0.6824		11.03		9.339		23.94		32.52		15.88		14.14		11.07
					11	26.98		13.19		10.46		2.092		45.36		15.34		0.3727		10.63
					12	28.13		8.88		14.37				14.67		15.25		0.3591
					13	9.699		8.972		14.37				0.4266		15.21		1.219
					14	7.48		8.908		14.35				7.52		15.27		8.158
					15	10.57		15.88		3.87						7.591		8.383
					16	9.344		15.89		3.87						16.84		8.453
					17	2.843		15.88		3.858						16.89		8.371
					18	3.917				3.858						18.18		7.348
					19													18.15

## Sheet: Resazurin_RawData
	Raw individual resazurin assay measurements showing the relative oxidative (metabolic) activity of HEI-OC1 cells following exposure to Na₂[PtCl₆] (8, 10, and 12 ng/µL) for 24 h and 48 h. Data represent three independent experiments performed in triplicate and were used to generate Figure 3.
							Incubation time: 24 h						Incubation time: 48 h
						Replicate	8 ng/µL		10 ng/µL		12 ng/µL		8 ng/µL		10 ng/µL		12 ng/µL
					Exp. I	1	78.26		74.3		70.66		89.06		91.01		67.26
						2	69.53		71.77		72.9		93.22		87.89		77.39
						3	84.89		80.1		65.78		91.56		88.77		73.33
					Exp. II	1	97.29		85.27		79.87		79.6		74.75		69.29
						2	95.47		84.21		77.39		83.48		87.48		75.63
						3	86.81		80.22		74.88		86.04		81.11		77.2
					Exp. III	1	92.42		89.57		69.31		100.9		91.01		73.13
						2	78.76		85.95		72.42		89.66		89.74		58.27
						3	80.38		69.7		60.95		89.72		73.98		54.85
